# Supplementary material for: Polymer Coated Urea in Turfgrass Maintains Vigor and Mitigates Nitrogen's Environmental Impacts
Source: PLoS One. 2016 Jan 14;11(1):e0146761. doi: 10.1371/journal.pone.0146761 (PMC4713148; doi:10.1371/journal.pone.0146761)
Supplement: S1 Dataset — (XLS) [file pone.0146761.s001.xls]

## Sheet: SFF NH4
NGF
Spanish Fork Farm
Ammonia
1	Check
2	Urea
3	PCU
NH4 (mg/L)				Date
Field #	Trtmt	Block	Source	10.13.10		10.15		10.18.10		10.23.10		11.1.10		11.12.10					STATS	Level	level	Difference	Std Err Dif	Lower CL	Upper CL	p-Value
4	1	1	Check	1.2		3.95		1.7		0.374		0.0491		0.052					1	Urea	Check	0.304259	0.0850363	0.0833801	0.525139	0.00728139
7	1	2	Check	0.529		3.14		0.477		0.538		0.0587		0.123						Urea	PCU	0.28536	0.0850363	0.0644805	0.506239	0.0113589
9	1	3	Check	0.405		1.73		0.672		0.383		0.072		0.0781						PCU	Check	0.0188997	0.0850363	-0.20198	0.239779	0.973185
10	1	4	Check	0.996		3.53		0.533		0.227		0.155		0.0205					3	Urea	Check	0.39996	0.0778811	0.197666	0.602254	0.00033816
14	1	5	Check	0.468		2.4		1.09		0.223		0.0886		0.0944						Urea	PCU	0.395608	0.0778811	0.193314	0.597902	0.00037618
16	1	6	Check	0.336	0.655667	2.33	2.84667	0.443	0.819167	0.342	0.347833	0.0545	0.07965	0.0274	0.0659					PCU	Check	0.00435189	0.0778811	-0.197942	0.206646	0.99828
3	3	1	PCU	0.36		1.97		0.903		0.493		0.128		0.0351					6	PCU	Check	0.0684698	0.0744944	-0.125027	0.261967	0.636963
5	3	2	PCU	0.658		3.15		0.525		0.453		0.141		0.109						PCU	Urea	0.0436433	0.0744944	-0.149854	0.23714	0.829661
8	3	3	PCU	1.62		3.1		0.551		0.256		0.28		0.00842						Urea	Check	0.0248265	0.0744944	-0.168671	0.218324	0.940852
12	3	4	PCU	0.842		3.23		0.527		0.289		0.347		0.0456					11	PCU	Urea	0.00612581	0.00368582	-0.003448	0.0156996	0.251643
15	3	5	PCU	0.119		1.82		0.785		0.384		0.0314		0.0441						Check	Urea	0.00448452	0.00368582	-0.0050893	0.0140583	0.461892
17	3	6	PCU	0.791	0.731667	4.02	2.88167	6.58	1.64517	0.41	0.380833	0.106	0.172233	0.038	0.0467033					PCU	Check	0.00164129	0.00368582	-0.0079325	0.0112151	0.897194
1	2	1	Urea	2.38		5.51		3.28		0.12		0.0753		0.0515					20	Urea	Check	0.00310389	0.00256206	-0.003551	0.00975878	0.464794
2	1	3	Urea	2.34		7.06		0.902		0.022		0.132		0.0306						PCU	Check	0.00255818	0.00256206	-0.0040967	0.00921306	0.589002
6	2	2	Urea	1.09		4.72		0.434		0.211		0.0767		0.711						Urea	PCU	0.00054571	0.00256206	-0.0061092	0.0072006	0.975341
11	2	4	Urea	2.96		8.38		0.514		0.39		0.0489		0.0837					31	Urea	PCU	0.00402251	0.00200361	-0.0011818	0.00922682	0.14455
13	2	5	Urea	0.885		4.58		0.888		0.384		0.696		0.147						Urea	Check	0.00358852	0.00200361	-0.0016158	0.00879284	0.206103
18	2	6	Urea	1.62	1.87917	6.13	6.06333	0.694	1.11867	0.419	0.257667	0.123	0.191983	0.324	0.224633					Check	PCU	0.00043398	0.00200361	-0.0047703	0.0056383	0.974512
																10.13.10	286
Source	10.13.10	10.15.10	10.18.10	10.23.10	11.1.10	11.12.10										10.15.10	288
Check	0.655667	2.84667	0.819167	0.347833	0.07965	0.0659	4.81488	2.02195								10.18.10	291
PCU	0.731667	2.88167	1.64517	0.380833	0.172233	0.046703	5.85827	1.66183	0.601746	0.398254						10.23.10	296
Urea	1.87917	6.06333	1.11867	0.257667	0.191983	0.22463	9.73545									11.1.10	305
Normalized	10.13.10	10.15.10	10.18.10	10.23.10	11.1.10	11.12.10										11.12.10	316
PCU	1.11591	1.0123	2.00834	1.09487	2.16237	0.708695		Check	0	0	0	0	0	0
Urea	2.86604	2.12998	1.36562	0.740776	2.41033	3.40865
TOTAL FLUX	urea % increase over PCU	urea % increase vs urea
4.81488
5.85827
9.73545	166.183	202.195
			Source	1	3	6	11	20	31
			Check	1.2	3.95	1.7	0.374	0.0491	0.052
			Check	0.529	3.14	0.477	0.538	0.0587	0.123
			Check	0.405	1.73	0.672	0.383	0.072	0.0781
			Check	0.996	3.53	0.533	0.227	0.155	0.0205
			Check	0.468	2.4	1.09	0.223	0.0886	0.0944
			Check	0.336	2.33	0.443	0.342	0.0545	0.0274
			PCU	0.36	1.97	0.903	0.493	0.128	0.0351
			PCU	0.658	3.15	0.525	0.453	0.141	0.109
			PCU	1.62	3.1	0.551	0.256	0.28	0.00842
			PCU	0.842	3.23	0.527	0.289	0.347	0.0456
			PCU	0.119	1.82	0.785	0.384	0.0314	0.0441
			PCU	0.791	4.02	6.58	0.41	0.106	0.038
			Urea	2.38	5.51	3.28	0.12	0.0753	0.0515
			Urea	2.34	7.06	0.902	0.022	0.132	0.0306
			Urea	1.09	4.72	0.434	0.211	0.0767	0.711
			Urea	2.96	8.38	0.514	0.39	0.0489	0.0837
			Urea	0.885	4.58	0.888	0.384	0.696	0.147
			Urea	1.62	6.13	0.694	0.419	0.123	0.324
FLUX	nh4
Source	1	3	6	11	20	31		SOURCE	DAY	FLUX
Check	2984.16	4.91142	0.140918	0.0186012	0.00135669	0.00117558		Check	1	0.298416
Check	1315.52	0.390427	0.0395401	0.0267579	0.00162194	0.00278069		Check	1	0.131552
Check	0.100715	0.215108	0.0557042	0.0190489	0.00198944	0.00176563		Check	1	0.100715
Check	0.247685	0.438919	0.0441821	0.0112901	0.00428282	0.000463448		Check	1	0.247685
Check	0.116382	0.298416	0.0903536	0.0110911	0.00244811	0.00213412		Check	1	0.116382
Check	0.0835563	0.289712	0.0367217	0.0170097	0.00150589	0.000619438		Check	1	0.0835563
PCU	0.0895247	0.244949	0.0748526	0.0245198	0.00353678	0.000793514		PCU	1	0.0895247
PCU	0.163631	0.39167	0.0435189	0.0225304	0.00389598	0.00246419		PCU	1	0.163631
PCU	0.402861	0.385453	0.0456742	0.0127324	0.0077367	0.000190353		PCU	1	0.402861
PCU	0.209388	0.401618	0.0436847	0.0143737	0.00958798	0.00103089		PCU	1	0.209388
PCU	0.0295929	0.226298	0.0650712	0.0190986	0.000867615	0.000996979		PCU	1	0.0295929
PCU	0.196706	0.499846	0.545437	0.0203917	0.00292889	0.000859075		PCU	1	0.196706
Urea	0.591857	0.685112	0.27189	0.00596831	0.00208062	0.00116427		Urea	1	0.591857
Urea	0.58191	0.877839	0.0747697	0.00109419	0.0036473	0.000691781		Urea	1	0.58191
Urea	0.271061	0.586884	0.0359756	0.0104943	0.0021193	0.0160737		Urea	1	0.271061
Urea	0.736092	1.04197	0.0426071	0.019397	0.00135116	0.00189223		Urea	1	0.736092
Urea	0.220081	0.569476	0.0736092	0.0190986	0.0192312	0.00332326		Urea	1	0.220081
Urea	0.402861	0.762203	0.0575279	0.0208394	0.00339862	0.00732474		Urea	1	0.402861
		0.753914						Check	3	0.491142
	1	3	6	11	20	31		Check	3	0.390427
Check	0.298416	0.491142	0.140918	0.0186012	0.00135669	0.00117558		Check	3	0.215108
Check	0.131552	0.390427	0.0395401	0.0267579	0.00162194	0.00278069		Check	3	0.438919
Check	0.100715	0.215108	0.0557042	0.0190489	0.00198944	0.00176563		Check	3	0.298416
Check	0.247685	0.438919	0.0441821	0.0112901	0.00428282	0.000463448		Check	3	0.289712
Check	0.116382	0.298416	0.0903536	0.0110911	0.00244811	0.00213412		PCU	3	0.244949
Check	0.0835563	0.289712	0.0367217	0.0170097	0.00150589	0.000619438		PCU	3	0.39167
PCU	0.0895247	0.244949	0.0748526	0.0245198	0.00353678	0.000793514		PCU	3	0.385453
PCU	0.163631	0.39167	0.0435189	0.0225304	0.00389598	0.00246419		PCU	3	0.401618
PCU	0.402861	0.385453	0.0456742	0.0127324	0.0077367	0.000190353		PCU	3	0.226298
PCU	0.209388	0.401618	0.0436847	0.0143737	0.00958798	0.00103089		PCU	3	0.499846
PCU	0.0295929	0.226298	0.0650712	0.0190986	0.000867615	0.000996979		Urea	3	0.685112
PCU	0.196706	0.499846	0.545437	0.0203917	0.00292889	0.000859075		Urea	3	0.877839
Urea	0.591857	0.685112	0.27189	0.00596831	0.00208062	0.00116427		Urea	3	0.586884
Urea	0.58191	0.877839	0.0747697	0.00109419	0.0036473	0.000691781		Urea	3	1.04197
Urea	0.271061	0.586884	0.0359756	0.0104943	0.0021193	0.0160737		Urea	3	0.569476
Urea	0.736092	1.04197	0.0426071	0.019397	0.00135116	0.00189223		Urea	3	0.762203
Urea	0.220081	0.569476	0.0736092	0.0190986	0.0192312	0.00332326		Check	6	0.140918
Urea	0.402861	0.762203	0.0575279	0.0208394	0.00339862	0.00732474		Check	6	0.0395401
								Check	6	0.0557042
								Check	6	0.0441821
								Check	6	0.0903536
								Check	6	0.0367217
								PCU	6	0.0748526
								PCU	6	0.0435189
								PCU	6	0.0456742
								PCU	6	0.0436847
								PCU	6	0.0650712
								PCU	6	0.545437
								Urea	6	0.27189
								Urea	6	0.0747697
								Urea	6	0.0359756
								Urea	6	0.0426071
								Urea	6	0.0736092
								Urea	6	0.0575279
								Check	11	0.0186012
								Check	11	0.0267579
								Check	11	0.0190489
								Check	11	0.0112901
								Check	11	0.0110911
								Check	11	0.0170097
								PCU	11	0.0245198
								PCU	11	0.0225304
								PCU	11	0.0127324
								PCU	11	0.0143737
								PCU	11	0.0190986
								PCU	11	0.0203917
								Urea	11	0.00596831
								Urea	11	0.00109419
								Urea	11	0.0104943
								Urea	11	0.019397
								Urea	11	0.0190986
								Urea	11	0.0208394
								Check	20	0.00135669
								Check	20	0.00162194
								Check	20	0.00198944
								Check	20	0.00428282
								Check	20	0.00244811
								Check	20	0.00150589
								PCU	20	0.00353678
								PCU	20	0.00389598
								PCU	20	0.0077367
								PCU	20	0.00958798
								PCU	20	0.000867615
								PCU	20	0.00292889
								Urea	20	0.00208062
								Urea	20	0.0036473
								Urea	20	0.0021193
								Urea	20	0.00135116
								Urea	20	0.0192312
								Urea	20	0.00339862
								Check	31	0.00117558
								Check	31	0.00278069
								Check	31	0.00176563
								Check	31	0.000463448
								Check	31	0.00213412
								Check	31	0.000619438
								PCU	31	0.000793514
								PCU	31	0.00246419
								PCU	31	0.000190353
								PCU	31	0.00103089
								PCU	31	0.000996979
								PCU	31	0.000859075
								Urea	31	0.00116427
								Urea	31	0.000691781
								Urea	31	0.0160737
								Urea	31	0.00189223
								Urea	31	0.00332326
								Urea	31	0.00732474

## Sheet: SFF Daily N2O Peak
			Sample Date
			1	3	6	9	11	14	20	23	37
Field #	Treatment	Source	10.13	10.15	10.18	10.21	10.23	10.26	11.1	11.4	11.18
18	1	Check	244.508	265.949	220.141	220.141	295.455	231.054	348.164	314.433	257.202
14	1	Check	248.307	256.579	224.918	224.918	218.947	214.698	672.445	433.108	289.359
5	1	Check	257.151	263.965	228.51	228.51	240.87	243.022	211.077	289.126	254.791
10	1	Check	258.39	259.14	222.115	222.115	232.174	215.11	465.039	293.142	311.34
3	1	Check	259.147	292.456	226.224	226.224	235.784	241.522	204.14	288.995	256.575
8	1	Check	263.28	263.58	222.375	222.375	280.163	244.315	283.087	283.719	265.597
16	3	PCU	249.015	255.081	224.237	224.237	218.084	216.776	198.051	287.581	248.587
7	3	PCU	252.177	273.496	217.678	217.678	238.826	240.915	194.889	289.19	244.778
11	3	PCU	254.99	271.677	220.734	220.734	229.779	278.773	198.19	283.715	241.602
4	3	PCU	259.743	307.176	280.444	280.444	411.263	269.271	197.39	285.539	241.645
13	3	PCU	261.408	261.732	296.878	296.878	303.779	248.647	358.658	390.484	314.34
2	3	PCU	263.165	442.346	230.617	230.617	896.122	389.302	199.454	278.51	240.722
15	2	Urea	242.608	255.509	224.364	224.364	227.348	217.299	318.776	357.034	275.643
17	2	Urea	258.695	255.281	224.674	224.674	217.992	233.208	189.204	276.864	242.073
6	2	Urea	263.142	272.784	233.92	233.92	267.267	249.027	204.636	279.092	240.465
12	2	Urea	263.46	265.261	225.4	225.4	231.549	216.016	189.579	281.25	235.971
9	2	Urea	265.921	263.707	227.535	227.535	234.956	245.554	190.604	276.426	241.58
1	2	Urea	292.964	306.384	232.679	232.679	580.434	399.027	256.045	333.213	248.466
All Reps	Treatment	Source	1	3	6	9	11	14	20	23	37	SUM	% Change
	1	Check	255.131	266.945	224.047	224.047	250.566	231.62	363.992	317.087	272.477	2405.91	0
	3	PCU	256.75	301.918	245.098	245.098	382.975	273.947	224.439	302.503	255.279	2488.01	-3.4122
	2	Urea	264.465	269.821	228.095	228.095	293.258	260.022	224.807	300.646	247.366	2316.58	3.71318

## Sheet: SFF N2O Flux
			Sample Date
			1	3	6	9	11	14							1	3	6	9	11	14	20	23	37	Wet Wt. (g)	Air Dry Wt. (g)	Wet/Air dry
Field #	Treatment	Source	10.13	10.15	10.18	10.21	10.23	10.26			Block	Field #	Treatment	Source	10.13	10.15	10.18	10.21	10.23	10.26	11.1	11.4	11.18	2462.8	2005.7	1.2279
2	Urea	9	-10.945	-127.433	0.97277	-11.4149	-2.38589	-42.3896			1	1	1	Check	0	0	0.0404566	1.57117	3.72266	0	12.041	0.364942	2.02292	2556.85	2164.2	1.18143
2	Urea	1	-7.88333	5.23281	-2.83891	9.95862	-2.2539	21.6464			1	2	1	Check	0	11.4394	22.851	2.52414	1.94594	0	96.1637	31.1783	8.81424
1	Check	10	-4.17005	-1.10801	-2.07385	2.52414	1.94594	-3.96993			1	3	1	Check	0.284998	0	0	6.13343	38.604	0.481355	221.139	0	1.84726
3	PCU	2	-2.51607	-2.74828	-1.05187	-2.38769	3.18119	-0.345567			2	4	1	Check	0.948201	0	1.01021	12.2062	3.53992	1.86954	79.2668	3.10469	92.4905
1	Check	18	-1.44327	11.4394	22.851	-4.93509	38.604	0.395289			2	5	1	Check	3.49092	67.7479	1.59069	43.5524	173.632	14.3479	0.7848	0.112169	1.68106
2	Urea	1	0	3.48854	0	6.63908	114.769	14.4309			2	6	1	Check	192.164	17.7812	0.43506	107.378	190.685	188.456	41.1868	19.2381	6.60171
3	PCU	2	0	51.33	0	7.56017	214.775	42.0966			3	7	3	PCU	0	51.33	0	3.42407	2.62955	3.53238	0.860035	1.88187	3.1584
2	Urea	9	0	0	0.648514	0	0	0			3	8	3	PCU	2.53017	44.7683	17.3551	3.55653	0	11.4616	0.534893	1.62382	0
1	Check	10	0	0	0.0404566	1.68276	1.29729	0			3	9	3	PCU	2.78906	2.56314	0	4.06912	0	0.289097	1.8157	0.47521	3.21419
1	Check	18	0	8.13683	15.234	6.13343	25.736	0.481355			4	10	3	PCU	4.62607	0	0.0239519	7.27382	139.038	4.86445	0	0	0
1	Check	5	0.0704088	-0.677296	-2.8063	-1.62145	3.72266	-1.20469			4	11	3	PCU	23.9074	1.28092	0	7.56017	214.775	42.0966	37.8404	20.5552	15.8366
1	Check	5	0.284998	0	0	1.57117	2.48178	0			4	12	3	PCU	116.306	3.29629	228.314	126.643	301.319	93.3325	44.3978	63.228	136.172
1	Check	3	0.632134	0	0.673472	8.13746	2.35994	1.24636			5	13	2	Urea	0	5.23281	0	0	0	0	276.735	101.503	141.582
1	Check	3	0.948201	-1.62721	1.01021	12.2062	3.53992	1.86954			5	14	2	Urea	0	0	0.97277	1.80302	49.4302	0.059311	213.987	62.1429	82.8088
2	Urea	6	1.62129	4.97271	3.8144	3.72973	130.508	2.85356			5	15	2	Urea	2.43193	7.45907	5.72159	2.37588	5.71711	0	0	0	0.106924
3	PCU	4	1.68678	30.0096	17.3551	7.27382	128.946	4.86445			6	16	2	Urea	2.63742	4.00625	116.212	5.5946	195.761	4.28034	85.105	0	12.6451
2	Urea	12	1.75828	2.67084	77.4746	62.8011	161.796	51.1988			6	17	2	Urea	3.10912	2.49584	3.07571	9.95862	114.769	21.6464	0	173.746	0.782337
3	PCU	11	1.85937	2.56314	0	3.55653	0	11.4616			6	18	2	Urea	119.207	32.5822	190.518	94.2017	242.694	76.7982	0	18.7036	2.29969
2	Urea	17	2.07274	2.49584	3.07571	1.58392	5.71711	0
1	Check	8	2.22257	46.1579	1.26019	107.378	190.685	188.456			Treatment	Source	1	3	6	9	11	14	20	23	37
2	Urea	6	2.43193	7.45907	5.72159	5.5946	195.761	4.28034			Avg	Check	1.33333	#DIV/0!	32.8147	24.7164	4.3145	29.203	68.506	34.7812	73.2334			1	10.13	286
3	PCU	4	2.53017	44.7683	-2.38875	-17.5671	139.038	3.7334				PCU	2.83333	#DIV/0!	25.0265	9.52358	40.9488	24.8504	109.189	25.3407	60.2206			3	10.15	288
2	Urea	12	2.63742	4.00625	116.212	94.2017	242.694	76.7982				Urea	2	#DIV/0!	25.477	9.30867	63.3001	22.7868	121.674	20.5568	59.8183			6	10.18	291
3	PCU	11	2.78906	1.89975	-1.45976	2.29907	-5.79382	-7.8042																9	10.21	294
3	PCU	7	3.08405	0	0.0239519	3.0664	1.75304	2.35492																11	10.23	296
2	Urea	17	3.10912	-1.07063	2.13997	2.37588	-251.412	-1.17734																14	10.26	299
1	Check	8	3.49092	67.7479	1.59069	73.6936	142.549	126.923																20	11.1	305
3	PCU	7	4.62607	-7.74374	0.0102651	3.42407	2.62955	3.53238																23	11.4	308
3	PCU	16	15.9382	0.853946	0	2.71275	0	0.289097																37	11.18	322
3	PCU	16	23.9074	1.28092	-2.93763	4.06912	-164.295	-0.0880787
3	PCU	13	77.5376	2.19753	152.209	84.4286	200.879	67.0321
2	Urea	15	79.471	21.7215	127.012	1.20202	32.9535	0.0395407
3	PCU	13	116.306	3.29629	228.314	126.643	301.319	93.3325
2	Urea	15	119.207	32.5822	190.518	1.80302	49.4302	0.059311
1	Check	14	128.11	12.5586	0.29004	29.5436	173.632	9.942
1	Check	14	192.164	17.7812	0.43506	43.5524	84.6398	14.3479
Treatment	Source	1	3	6	9	11	14	20	23	37						1
Avg	Check	32.8147	16.1614	4.32124	28.8942	68.6882	34.1925	75.0969	8.9997	18.9096						3
	PCU	25.0265	17.2065	40.9488	25.4211	109.627	25.9294	14.2415	14.6273	26.3968	288.079	0				6
	Urea	21.2308	8.62936	52.7501	18.989	101.395	17.1307	95.9711	59.3492	40.0374	299.425	3.93868				9
Relative	Control	1	1	1	1	1	1	1	1	1	415.483	44.2255				11
	PCU	0.762661	1.06466	9.47617	0.879801	1.59601	0.758338	0.189641	1.62531	1.39595						14
	Urea	0.646991	0.533948	12.2071	0.657191	1.47617	0.501008	1.27796	6.59457	2.11731						20
	Check	0														23
	PCU	3.93868														37
	Urea	44.2255
Day After Application	PCU	Urea
1	0.762661	0.646991
3	1.06466	0.533948
6	9.47617	12.2071
9	0.879801	0.657191
11	1.59601	1.47617
14	0.758338	0.501008
20	0.189641	1.27796
23	1.62531	6.59457
37	1.39595	2.11731
	0.762661	PCU
	1.06466	PCU
	9.47617	PCU
	0.879801	PCU
	1.59601	PCU
	0.758338	PCU
	0.189641	PCU
	1.62531	PCU
	1.39595	PCU
	0.646991	Urea
	0.533948	Urea
	12.2071	Urea
	0.657191	Urea
	1.47617	Urea
	0.501008	Urea
	1.27796	Urea
	6.59457	Urea
	2.11731	Urea

## Sheet: SFF N2O Stats
Block	Field #	Treatment	Source	Flux	Day		STATS	Tukey HSD after log transform				sign. α=0.1			Dunnett's	after log transform
1	1	1	Check	0	1		day	Level	level	Difference	Std Err Dif	Lower CL	Upper CL	p-Value	Level	Abs(Dif)-LSD	p-Value
1	2	1	Check	0	1		1	PCU	Check	0.983209	1.43388	-2.94747	4.91388	0.776894	PCU	-2.69223	0.72098
1	3	1	Check	0.284998	1			Urea	Check	0.643407	1.51144	-3.49989	4.7867	0.905853	Urea	-3.23084	0.876661
2	4	1	Check	0.948201	1			PCU	Urea	0.339802	1.43388	-3.59087	4.27048	0.969609	Check	-3.87425	1
2	5	1	Check	3.49092	1		3	Check	Urea	1.28688	0.96255	-1.35175	3.9255	0.408023	Check	-2.7347	1
2	6	1	Check	192.164	1			Check	PCU	1.15272	0.96255	-1.4859	3.79135	0.480955	PCU	-1.29327	0.395376
3	7	3	PCU	0	1			PCU	Urea	0.134151	0.833593	-2.15097	2.41927	0.985844	Urea	-1.15912	0.328042
3	8	3	PCU	2.53017	1		6	Urea	Check	1.98619	1.97609	-3.53107	7.50345	0.592158	Urea	-3.2092	0.534267
3	9	3	PCU	2.78906	1			PCU	Check	1.60493	2.15129	-4.4015	7.61136	0.743449	PCU	-4.0511	0.696238
4	10	3	PCU	4.62607	1			Urea	PCU	0.381264	2.24988	-5.90041	6.66294	0.984321	Check	-4.89826	1
4	11	3	PCU	23.9074	1		9	Urea	PCU	0.419778	0.960838	-2.07597	2.91553	0.900816	Urea	-2.15598	0.972461
4	12	3	PCU	116.306	1			Check	PCU	0.232024	0.960838	-2.26372	2.72777	0.968432	Check	-2.34374	1
5	13	2	Urea	0	1			Urea	Check	0.187754	0.960838	-2.30799	2.6835	0.979199	PCU	-2.11171	0.95836
5	14	2	Urea	0	1		11	PCU	Check	1.36063	1.2533	-1.98286	4.70412	0.540394	PCU	-1.78957	0.478274
5	15	2	Urea	2.43193	1			Urea	Check	1.34693	1.1757	-1.78955	4.4834	0.505923	Urea	-1.60823	0.443734
6	16	2	Urea	2.63742	1			PCU	Urea	0.0137029	1.30247	-3.46096	3.48836	0.999939	Check	-2.81763	1
6	17	2	Urea	3.10912	1		14	PCU	Urea	0.541739	1.63284	-3.86824	4.95171	0.941445	PCU	-4.01611	0.996934
6	18	2	Urea	119.207	1			Check	Urea	0.43798	1.78868	-4.39291	5.26887	0.967585	Check	-4.51309	1
1	1	1	Check	0	3			PCU	Check	0.103758	1.63284	-4.30622	4.51373	0.997777	Urea	-4.07511	0.955868
1	2	1	Check	11.4394	3		20	Urea	PCU	3.69497	1.3773	-0.0248407	7.41479	0.0515617	Urea	-1.63781	0.357463
1	3	1	Check	0	3			Check	PCU	1.93432	1.14199	-1.14999	5.01862	0.250659	Check	-2.77484	1
2	4	1	Check	0	3			Urea	Check	1.76066	1.33356	-1.84104	5.36235	0.41364	PCU	-0.975961	0.207188
2	5	1	Check	67.7479	3		23	Urea	Check	3.3422	1.32264	-0.229993	6.9144	0.0671057	Urea	-0.0130704	0.0508619
2	6	1	Check	17.7812	3			Urea	PCU	2.70038	1.32264	-0.871823	6.27257	0.148242	PCU	-2.52155	0.831567
3	7	3	PCU	51.33	3			PCU	Check	0.64183	1.247	-2.72607	4.00973	0.865837	Check	-3.16338	1
3	8	3	PCU	44.7683	3		37	PCU	Urea	0.788747	1.38665	-2.87262	4.45011	0.838748	PCU	-2.68654	0.813321
3	9	3	PCU	2.56314	3			PCU	Check	0.760392	1.38665	-2.90098	4.42176	0.849087	Check	-3.08303	1
4	10	3	PCU	0	3			Check	Urea	0.0283546	1.24026	-3.24647	3.30318	0.999712	Urea	-3.05468	0.999628
4	11	3	PCU	1.28092	3
4	12	3	PCU	3.29629	3
5	13	2	Urea	5.23281	3
5	14	2	Urea	0	3
5	15	2	Urea	7.45907	3
6	16	2	Urea	4.00625	3
6	17	2	Urea	2.49584	3
6	18	2	Urea	32.5822	3
1	1	1	Check	0.0404566	6
1	2	1	Check	22.851	6
1	3	1	Check	0	6
2	4	1	Check	1.01021	6
2	5	1	Check	1.59069	6
2	6	1	Check	0.43506	6
3	7	3	PCU	0	6
3	8	3	PCU	17.3551	6
3	9	3	PCU	0	6
4	10	3	PCU	0.0239519	6
4	11	3	PCU	0	6
4	12	3	PCU	228.314	6
5	13	2	Urea	0	6
5	14	2	Urea	0.97277	6
5	15	2	Urea	5.72159	6
6	16	2	Urea	116.212	6
6	17	2	Urea	3.07571	6
6	18	2	Urea	190.518	9
1	1	1	Check	1.57117	9
1	2	1	Check	2.52414	9
1	3	1	Check	6.13343	9
2	4	1	Check	12.2062	9
2	5	1	Check	43.5524	9
2	6	1	Check	107.378	9
3	7	3	PCU	3.42407	9
3	8	3	PCU	3.55653	9
3	9	3	PCU	4.06912	9
4	10	3	PCU	7.27382	9
4	11	3	PCU	7.56017	9
4	12	3	PCU	126.643	9
5	13	2	Urea	0	9
5	14	2	Urea	1.80302	9
5	15	2	Urea	2.37588	9
6	16	2	Urea	5.5946	9
6	17	2	Urea	9.95862	9
6	18	2	Urea	94.2017	9
1	1	1	Check	3.72266	11
1	2	1	Check	1.94594	11
1	3	1	Check	38.604	11
2	4	1	Check	3.53992	11
2	5	1	Check	173.632	11
2	6	1	Check	190.685	11
3	7	3	PCU	2.62955	11
3	8	3	PCU	0	11
3	9	3	PCU	0	11
4	10	3	PCU	139.038	11
4	11	3	PCU	214.775	11
4	12	3	PCU	301.319	11
5	13	2	Urea	0	11
5	14	2	Urea	49.4302	11
5	15	2	Urea	5.71711	11
6	16	2	Urea	195.761	11
6	17	2	Urea	114.769	11
6	18	2	Urea	242.694	11
1	1	1	Check	0	14
1	2	1	Check	0	14
1	3	1	Check	0.481355	14
2	4	1	Check	1.86954	14
2	5	1	Check	14.3479	14
2	6	1	Check	188.456	14
3	7	3	PCU	3.53238	14
3	8	3	PCU	11.4616	14
3	9	3	PCU	0.289097	14
4	10	3	PCU	4.86445	14
4	11	3	PCU	42.0966	14
4	12	3	PCU	93.3325	14
5	13	2	Urea	0	14
5	14	2	Urea	0.059311	14
5	15	2	Urea	0	14
6	16	2	Urea	4.28034	14
6	17	2	Urea	21.6464	14
6	18	2	Urea	76.7982	14
1	1	1	Check	12.041	20
1	2	1	Check	96.1637	20
1	3	1	Check	221.139	20
2	4	1	Check	79.2668	20
2	5	1	Check	0.7848	20
2	6	1	Check	41.1868	20
3	7	3	PCU	0.860035	20
3	8	3	PCU	0.534893	20
3	9	3	PCU	1.8157	20
4	10	3	PCU	0	20
4	11	3	PCU	37.8404	20
4	12	3	PCU	44.3978	20
5	13	2	Urea	276.735	20
5	14	2	Urea	213.987	20
5	15	2	Urea	0	20
6	16	2	Urea	85.105	20
6	17	2	Urea	0	20
6	18	2	Urea	0	20
1	1	1	Check	0.364942	23
1	2	1	Check	31.1783	23
1	3	1	Check	0	23
2	4	1	Check	3.10469	23
2	5	1	Check	0.112169	23
2	6	1	Check	19.2381	23
3	7	3	PCU	1.88187	23
3	8	3	PCU	1.62382	23
3	9	3	PCU	0.47521	23
4	10	3	PCU	0	23
4	11	3	PCU	20.5552	23
4	12	3	PCU	63.228	23
5	13	2	Urea	101.503	23
5	14	2	Urea	62.1429	23
5	15	2	Urea	0	23
6	16	2	Urea	0	23
6	17	2	Urea	173.746	23
6	18	2	Urea	18.7036	23
1	1	1	Check	2.02292	37
1	2	1	Check	8.81424	37
1	3	1	Check	1.84726	37
2	4	1	Check	92.4905	37
2	5	1	Check	1.68106	37
2	6	1	Check	6.60171	37
3	7	3	PCU	3.1584	37
3	8	3	PCU	0	37
3	9	3	PCU	3.21419	37
4	10	3	PCU	0	37
4	11	3	PCU	15.8366	37
4	12	3	PCU	136.172	37
5	13	2	Urea	141.582	37
5	14	2	Urea	82.8088	37
5	15	2	Urea	0.106924	37
6	16	2	Urea	12.6451	37
6	17	2	Urea	0.782337	37
6	18	2	Urea	2.29969	37

## Sheet: Sheet2
Treatment	Source	1	3	6	9	11	14	20	23	37		urea % increase vs PCU	Urea % increas vs control
Avg	Check	32.8147	16.1614	4.32124	28.8942	68.6882	34.1925	75.0969	8.9997	18.9096	288.079
	PCU	25.0265	17.2065	40.9488	25.4211	109.627	25.9294	14.2415	14.6273	26.3968	299.425
	Urea	21.2308	8.62936	52.7501	18.989	101.395	17.1307	95.9711	59.3492	40.0374	415.483	138.76	144.226
	Source	1	3	6	9	11	14	20	23	37	1	3	6	9	11	14	20	23	37	1	3	6	9	11	14	20	23	37
	Check	32.8147	48.9762	53.2974	82.1916	150.88	185.072	260.169	269.169	288.079	25.0265	42.233	83.1818	108.603	218.23	244.159	258.401	273.028	299.425	21.2308	29.8602	82.6103	101.599	202.994	220.125	316.096	375.445	415.483

## Sheet: SFF Tissue
Field #	Trtmt	Block	Source	Nitrogen %	Carbon %	C:N ratio	Field	Date	Sample
4	1	1	Check	4.2732	48.7	11.3966	SFF	11.12.2010	Shoots
7	1	2	Check	4.3658	49.1	11.2465	SFF	11.12.2010	Shoots
9	1	3	Check	4.319	48.9	11.3221	SFF	11.12.2010	Shoots
10	1	4	Check	2.1444	47.1	21.9642	SFF	11.12.2010	Shoots		Roots	N
14	1	5	Check	2.4065	47.1	19.572	SFF	11.12.2010	Shoots	12.06	Check	0.5902
16	1	6	Check	4.4602	47.9	10.7394	SFF	11.12.2010	Shoots		PCU	0.541723
3	3	1	PCU	2.0157	46.6	23.1185	SFF	11.12.2010	Shoots		Urea	0.557365
5	3	2	PCU	2.237	47	21.0103	SFF	11.12.2010	Shoots
8	3	3	PCU	2.238	47.6	21.269	SFF	11.12.2010	Shoots		Shoots	N
12	3	4	PCU	3.9699	48.2	12.1414	SFF	11.12.2010	Shoots	11.12	Check	3.66152
15	3	5	PCU	4.0776	47.9	11.7471	SFF	11.12.2010	Shoots		PCU	3.13915
17	3	6	PCU	4.2967	49	11.4041	SFF	11.12.2010	Shoots		Urea	3.99432
1	2	1	Urea	4.9235	49.6	10.0741	SFF	11.12.2010	Shoots	12.06	Check	3.30178
2	1	3	Urea	4.2575	49.8	11.697	SFF	11.12.2010	Shoots		PCU	2.69592
6	2	2	Urea	4.2661	48.4	11.3453	SFF	11.12.2010	Shoots		Urea	2.53582
11	2	4	Urea	3.4318	48	13.9868	SFF	11.12.2010	Shoots
13	2	5	Urea	5.1771	49.1	9.48407	SFF	11.12.2010	Shoots
18	2	6	Urea	1.9099	46.8	24.5039	SFF	11.12.2010	Shoots
4	1	1	Check	0.55439	35.5	64.0343	SFF	12.06.2010	Roots
7	1	2	Check	0.49629	40.2	81.001	SFF	12.06.2010	Roots
9	1	3	Check	0.54817	36.4	66.4028	SFF	12.06.2010	Roots
10	1	4	Check	0.36819	40.9	111.084	SFF	12.06.2010	Roots
14	1	5	Check	0.7691	47.3	61.5005	SFF	12.06.2010	Roots
16	1	6	Check	0.80506	42.2	52.4185	SFF	12.06.2010	Roots
3	3	1	PCU	0.73516	39.1	53.1857	SFF	12.06.2010	Roots
5	3	2	PCU	0.62104	38.5	61.9928	SFF	12.06.2010	Roots
8	3	3	PCU	0.34031	43.8	128.706	SFF	12.06.2010	Roots
12	3	4	PCU	0.7456	41.6	55.794	SFF	12.06.2010	Roots
15	3	5	PCU	0.54424	41.4	76.0694	SFF	12.06.2010	Roots
17	3	6	PCU	0.26399	35	132.581	SFF	12.06.2010	Roots
1	2	1	Urea	0.93489	42.9	45.8878	SFF	12.06.2010	Roots
2	1	3	Urea	0.6637	42.1	63.4323	SFF	12.06.2010	Roots
6	2	2	Urea	0.39048	36.3	92.9625	SFF	12.06.2010	Roots
11	2	4	Urea	0.25308	37.1	146.594	SFF	12.06.2010	Roots
13	2	5	Urea	0.50774	40.6	79.9622	SFF	12.06.2010	Roots
18	2	6	Urea	0.5943	45.9	77.2337	SFF	12.06.2010	Roots
4	1	1	Check	3.5551	51	14.3456	SFF	12.06.2010	Shoots
7	1	2	Check	3.3361	42.3	12.6795	SFF	12.06.2010	Shoots
9	1	3	Check	2.5702	42.1	16.38	SFF	12.06.2010	Shoots
10	1	4	Check	1.9893	52.8	26.542	SFF	12.06.2010	Shoots
14	1	5	Check	4.8949	59.8	12.2168	SFF	12.06.2010	Shoots
16	1	6	Check	3.4651	50.9	14.6893	SFF	12.06.2010	Shoots
3	3	1	PCU	3.9102	47.5	12.1477	SFF	12.06.2010	Shoots
5	3	2	PCU	3.9691	48.1	12.1186	SFF	12.06.2010	Shoots
8	3	3	PCU	1.5472	47.8	30.8945	SFF	12.06.2010	Shoots
12	3	4	PCU	3.7657	47.2	12.5342	SFF	12.06.2010	Shoots
15	3	5	PCU	1.4096	41.4	29.37	SFF	12.06.2010	Shoots
17	3	6	PCU	1.5737	43.6	27.7054	SFF	12.06.2010	Shoots
1	2	1	Urea	0.95214	47.1	49.4675	SFF	12.06.2010	Shoots
2	1	3	Urea	4.1126	47.8	11.6228	SFF	12.06.2010	Shoots
6	2	2	Urea	3.0177	48.7	16.1381	SFF	12.06.2010	Shoots
11	2	4	Urea	1.131	39.6	35.0133	SFF	12.06.2010	Shoots
13	2	5	Urea	3.1492	44	13.9718	SFF	12.06.2010	Shoots
18	2	6	Urea	2.8523	42.4	14.8652	SFF	12.06.2010	Shoots
check	0.55439	0.49629	0.54817	0.36819	0.7691	0.80506
pcu	0.73516	0.62104	0.34031	0.7456	0.54424	0.26399
urea	0.93489	0.6637	0.39048	0.25308	0.50774	0.5943

## Sheet: SFF Leachate
Field #	Trtmt	Block	Source	Nitrate (ppm)	Date
4	1	2	Check	1.59	10.19.10
3	3	1	PCU	0.56	10.19.10
5	3	2	PCU	0.29	10.19.10		Check	1.59
1	2	1	Urea	2.6	10.19.10		PCU	0.425
2	1	3	Urea	1.22	10.19.10		Urea	1.36667
6	2	2	Urea	0.28	10.19.10
							Level	level	Difference	Std Err Dif	Lower CL	Upper CL	p-Value
							Check	PCU	1.165	1.17472	-3.7438	6.0738	0.630095
							Urea	PCU	0.941667	0.875582	-2.71714	4.60047	0.588521
							Check	Urea	0.223333	1.10753	-4.40473	4.85139	0.977996
				Control	1.59
				PCU	0.56	0.29
				Urea	2.6	1.22	0.28

## Sheet: Leachate Table
Tissue N Content
Treatment	Application Rate	Site	Measure	Mean	p-Value
	-------kg Ha-1-------			% N
Control	n/a	MHA	Shoot: In Season
PCU	200	MHA	Shoot: In Season
Urea	200	MHA	Shoot: In Season
Control	n/a	SFF	Shoot: In Season
PCU	200	SFF	Shoot: In Season
Urea	200	SFF	Shoot: In Season
Control	n/a	MHA	Shoot: End Season
PCU	200	MHA	Shoot: End Season
Urea	200	MHA	Shoot: End Season
Control	n/a	SFF	Shoot: End Season
PCU	200	SFF	Shoot: End Season
Urea	200	SFF	Shoot: End Season
Control	n/a	MHA	Root: End Season
PCU	200	MHA	Root: End Season
Urea	200	MHA	Root: End Season
Control	n/a	SFF	Root: End Season
PCU	200	SFF	Root: End Season
Urea	200	SFF	Root: End Season

## Sheet: MHA NH4
																									Source	NH4 N	Sample Day	Tukey HSD	Level	level	Difference	Std Err Dif	Lower CL	Upper CL	p-Value	dunnett's	Level	Abs(Dif)-LSD	p-Value
Ammonia																									Check	0.261114	1		Urea	PCU	0.086227	0.0412819	-0.0122095	0.184663	0.0980836		Urea	-0.0106024	0.0896279
																									Check	0.148959	1		Urea	Check	0.0822212	0.0412819	-0.0162153	0.180658	0.120309		Check	-0.0928236	1
1	Check																								Check	0.111906	1		Check	PCU	0.0040058	0.0412819	-0.0944307	0.102442	0.994823		PCU	-0.0888178	0.993108
2	Urea																								Check	0.308363	1
3	PCU																								Check	0.171092	1
																									Check	0.470004	1		Standard Least Squares (personality) Model analysis
NH4 (mg/L)				Date																					PCU	0.20715	1		Term	Estimate	Std Error	t Ratio	Prob>|t|
Field #	Trtmt	Block	Source	9.29.10		9.30.10		10.04.10		10.27.10		11.2													PCU	0.16761	1		Intercept	0.156473	0.0209895	7.45481	7.3969e-11
3	1	1	Check	1.05		0.0381		0.589		0.386		0.0561													PCU	0.215854	1		Source[Check]	-0.0260718	0.0208666	-1.24945	0.214971
5	1	2	Check	0.599		0		0.443		0.317															PCU	0.271061	1		Source[PCU]	-0.0300776	0.0208666	-1.44142	0.153183
8	1	3	Check	0.45		0.00649		0.355		0.275		0.0879													PCU	0.138017	1		Sample Day	-0.0049804	0.00102248	-4.87091	5.16423e-06
10	1	4	Check	1.24		0.038		0.531		0.458		0.0449													PCU	0.298416	1		Source[Check]*(Sample Day-14.6)	0.0015099	0.00144601	1.04419	0.299395
14	1	5	Check	0.688		0		0.356		0.309		-0.0384													Urea	0.586884	1		Source[PCU]*(Sample Day-14.6)	0.0019566	0.00144601	1.3531	0.179653
18	1	6	Check	1.89	0.986167	0.112	0.0324317	0.636	0.485		0.349	0.115	0.0531												Urea	0.532174	1
2	3	1	PCU	0.833		0.0146		0.343		0.304		0.201													Urea	0.479952	1		Source	Nparm	DF	Sum of Squares	F Ratio	Prob > F
4	3	2	PCU	0.674		0.00254		0.752		0.418		0.0986													Urea	0.716197	1		Source	2	2	0.142115	3.62654	0.0308556
7	3	3	PCU	0.868		0.184		0.454		0.428		0.248													Urea	0.880326	1		Sample Day	1	1	0.464875	23.7257	5.16423e-06
11	3	4	PCU	1.09		0.033		0.378		0.353		0.204													Urea	0.0944982	1		Source*Sample Day	2	2	0.113228	2.8894	0.0611545
13	3	5	PCU	0.555		0		0.311		0.481		0.065													Check	0.00947469	2
16	3	6	PCU	1.2	0.87	0.0865	0.05344	0.435	0.4455	0.438	0.403667	0.154	0.161767												Check	0	2		Level	level	Difference	Std Err Dif	Lower CL	Upper CL	p-Value
1	2	1	Urea	2.36		0.563		0.546		0.948		0.349													Check	0.00161393	2	1	Urea	PCU	0.331987	0.10071	0.070396	0.593579	0.0127842
6	2	2	Urea	2.14		0.531		0.819		0.384		0.294													Check	0.00944982	2		Urea	Check	0.303099	0.10071	0.0415077	0.56469	0.0225598
9	2	3	Urea	1.93		0.245		0.494		0.312		0.134													Check	0	2		Check	PCU	0.0288883	0.10071	-0.232703	0.29048	0.955789
12	2	4	Urea	2.88		0.407		0.41		0.227		0.15													Check	0.0278521	2	2	Urea	Check	0.0926916	0.0165829	0.0496179	0.135765	0.00014422
15	2	5	Urea	3.54		0.556		0.644		0.351		0.217													PCU	0.00363072	2		Urea	PCU	0.0874672	0.0165829	0.0443936	0.130541	0.00025981
17	2	6	Urea	0.38	2.205	0.129	0.405167	0.624	0.5895	0.946	0.528	0.0269	0.19515												PCU	0.000631646	2		PCU	Check	0.00522434	0.0165829	-0.0378493	0.048298	0.94695
																									PCU	0.045757	2	6	Urea	PCU	0.00895247	0.00506242	-0.004197	0.0221019	0.213584
																									PCU	0.00820643	2		Urea	Check	0.00649675	0.00506242	-0.0066527	0.0196462	0.425571
Source	9.29.10	9.30.10	10.04.10	10.27.10	11.2		PCU X						9.29.10	272											PCU	0	2		Check	PCU	0.00245571	0.00506242	-0.0106938	0.0156052	0.879367
Check	0.986167	0.0324317	0.485	0.349	0.0531	1.9057	2.05847						9.30.10	280											PCU	0.0215108	2	29	Urea	Check	0.00256428	0.00133277	-0.0008976	0.00602612	0.166214
PCU	0.87	0.05344	0.4455	0.403667	0.161767	1.93437	2.02795	1					10.04.10	277											Urea	0.140007	2		Urea	PCU	0.00134431	0.00133277	-0.0021175	0.00480615	0.582884
Urea	2.205	0.405167	0.5895	0.528	0.19515	3.92282		0					10.27.10	300											Urea	0.132049	2		PCU	Check	0.00121997	0.00133277	-0.0022419	0.00468181	0.639242
Relative	9.29.10	9.30.10	10.04.10	10.27.10	11.2.10								11.2	306											Urea	0.0609265	2	35	Urea	Check	0.00625429	0.00203063	0.00097978	0.0115288	0.0196417
PCU	0.882204	1.64777	0.918557	1.15664	3.04645	Check	0	0	0	0	0														Urea	0.101213	2		PCU	Check	0.00487067	0.00203063	-0.0004038	0.0101452	0.0724341
Urea	2.23593	12.4929	1.21546	1.51289	3.67514																				Urea	0.138266	2		Urea	PCU	0.00138363	0.00203063	-0.0038909	0.00665814	0.777686
Total	NH3 flux	Urea % increase over control	Urea % increase over PCU
Check	1.9057
PCU	1.93437
Urea	3.92282	202.795	2.05847
																									Urea	0.0320797	2
		Control	PCU	Urea							Concentration								1	2	6	29	35		Check	0.0366181	6
	1	1.05	0.833	2.36			1	Field #	Trtmt	Block	Check	1.05	0.0381	0.589	0.386	0.0561		Check	2611.14	94.7469	366.181	41.7349	23.2515		Check	0.0275413	6
	1	0.599	0.674	2.14			2	3	1	1	Check	0.599	0	0.443	0.317			Check	1489.59	0	275.413	34.2745	0		Check	0.0220703	6
	1	0.45	0.868	1.93			6	5	1	2	Check	0.45	0.00649	0.355	0.275	0.0879		Check	1119.06	16.1393	220.703	29.7334	36.4316		Check	0.0330122	6
	1	1.24	1.09	2.88			29	8	1	3	Check	1.24	0.038	0.531	0.458	0.0449		Check	3083.63	94.4982	330.122	49.5197	18.6095		Check	0.0221325	6
	1	0.688	0.555	3.54			35	10	1	4	Check	0.688	0	0.356	0.309	-0.0384		Check	1710.92	0	221.325	33.4096	-15.9155		Check	0.0395401	6
	1	1.89	1.2	0.38				14	1	5	Check	1.89	0.112	0.636		0.115		Check	4700.04	278.521	395.401	0	47.6636		PCU	0.0213243	6
	2	0.0381	0.0146	0.563				18	1	6	PCU	0.833	0.0146	0.343	0.304	0.201		PCU	2071.5	36.3072	213.243	32.869	83.3077		PCU	0.0467518	6
	2	0	0.00254	0.531				2	3	1	PCU	0.674	0.00254	0.752	0.418	0.0986		PCU	1676.1	6.31646	467.518	45.1948	40.8663		PCU	0.0282251	6
	2	0.00649	0.184	0.245				4	3	2	PCU	0.868	0.184	0.454	0.428	0.248		PCU	2158.54	457.57	282.251	46.276	102.788		PCU	0.0235002	6
	2	0.038	0.033	0.407				7	3	3	PCU	1.09	0.033	0.378	0.353	0.204		PCU	2710.61	82.0643	235.002	38.1669	84.5511		PCU	0.0193348	6
	2	0	0	0.556				11	3	4	PCU	0.555	0	0.311	0.481	0.065		PCU	1380.17	0	193.348	52.0065	26.9403		PCU	0.0270439	6
	2	0.112	0.0865	0.129				13	3	5	PCU	1.2	0.0865	0.435	0.438	0.154		PCU	2984.16	215.108	270.439	47.3572	63.8278		Urea	0.0339448	6
	6	0.589	0.343	0.546				16	3	6	Urea	2.36	0.563	0.546	0.948	0.349		Urea	5868.84	1400.07	339.448	102.499	144.649		Urea	0.0509171	6
	6	0.443	0.752	0.819				1	2	1	Urea	2.14	0.531	0.819	0.384	0.294		Urea	5321.74	1320.49	509.171	41.5187	121.853		Urea	0.0307119	6
	6	0.355	0.454	0.494				6	2	2	Urea	1.93	0.245	0.494	0.312	0.134		Urea	4799.52	609.265	307.119	33.7339	55.5384		Urea	0.0254897	6
	6	0.531	0.378	0.41				9	2	3	Urea	2.88	0.407	0.41	0.227	0.15		Urea	7161.97	1012.13	254.897	24.5436	62.1699		Urea	0.0400374	6
	6	0.356	0.311	0.644				12	2	4	Urea	3.54	0.556	0.644	0.351	0.217		Urea	8803.26	1382.66	400.374	37.9507	89.9391		Urea	0.038794	6
	6	0.636	0.435	0.624				15	2	5	Urea	0.38	0.129	0.624	0.946	0.0269		Urea	944.982	320.797	387.94	102.283	11.1491		Check	0.00417349	29
	29	0.386	0.304	0.948				17	2	6															Check	0.00342745	29
	29	0.317	0.418	0.384																					Check	0.00297334	29
	29	0.275	0.428	0.312																					Check	0.00495197	29
	29	0.458	0.353	0.227			Field #	Trtmt	Block	Source															Check	0.00334096	29
	29	0.309	0.481	0.351			1	2	1	Urea															Check	0	29
	29		0.438	0.946			2	3	1	PCU															PCU	0.0032869	29
	35	0.0561	0.201	0.349			3	1	1	Check															PCU	0.00451948	29
	35		0.0986	0.294			4	3	2	PCU															PCU	0.0046276	29
	35	0.0879	0.248	0.134			5	1	2	Check															PCU	0.00381669	29
	35	0.0449	0.204	0.15			6	2	2	Urea															PCU	0.00520065	29
	35	-0.0384	0.065	0.217			7	3	3	PCU															PCU	0.00473572	29
	35	0.115	0.154	0.0269			8	1	3	Check															Urea	0.0102499	29
							9	2	3	Urea															Urea	0.00415187	29
							10	1	4	Check															Urea	0.00337339	29
							11	3	4	PCU															Urea	0.00245436	29
							12	2	4	Urea															Urea	0.00379507	29
							13	3	5	PCU															Urea	0.0102283	29
							14	1	5	Check															Check	0.00232515	35
							15	2	5	Urea															Check	0	35
							16	3	6	PCU															Check	0.00364316	35
							17	2	6	Urea															Check	0.00186095	35
							18	1	6	Check															Check	-0.00159155	35
																									Check	0.00476636	35
																									PCU	0.00833077	35
																									PCU	0.00408663	35
																									PCU	0.0102788	35
																									PCU	0.00845511	35
																									PCU	0.00269403	35
																									PCU	0.00638278	35
																									Urea	0.0144649	35
																									Urea	0.0121853	35
																									Urea	0.00555384	35
																									Urea	0.00621699	35
																									Urea	0.00899391	35
																									Urea	0.00111491	35

## Sheet: Relative values for WNMC
NH4	relative values - control for each date set = 1								N2O
MHA	271	272	277	300	306				MHA	272	277	284	287	289	292	295	298	306	315
Relative	9.29.10	9.30.10	10.04.10	10.27.10	11.2.10					9.3	10.04	10.11	10.14	10.16	10.19	10.22	10.25	11.02	11.11
PCU	0.882204	1.64777	0.918557	1.15664	3.04645				Check	1	1	1	1	1	1	1	1	1	1
Urea	2.23593	12.4929	1.21546	1.51289	3.67514				PCU	0.087848	1.61992	1.05328	1.36096	8.69865	10.4869	12.6645	7.25508	4.38021	8.09414
SFF	286	288	291	296	305	316			Urea	0.548552	7.37626	11.8511	1.39364	9.96331	39.2467	19.1375	5.239	2.66619	3.01288
Relative	10.13.10	10.15.10	10.18.10	10.23.10	11.1.10	11.12.10				286	288	291	294	296	299	305	308	322
PCU	1.11591	1.0123	2.00834	1.09487	2.16237	0.708695			SFF	10.13	10.15	10.18	10.21	10.23	10.26	11.1	11.4	11.18
Urea	2.86604	2.12998	1.36562	0.740776	2.41033	3.40865			Control	1	1	1	1	1	1	1	1	1
									PCU	0.762661	1.06466	9.47617	0.879801	1.59601	0.758338	0.189641	1.62531	1.39595
									Urea	0.646991	0.533948	12.2071	0.657191	1.47617	0.501008	1.27796	6.59457	2.11731

[truncated: 14 more sheets: MHA NH4 Figures, MHA Daily N2O Peak, MHA N2O Flux, MHA N2O Flux Stats JMP , MHA N2O Flux Figures, MHA Tissue, MHA Tissue Figures, MHA Leachate, MHA Cumulative N2O Flux, data for figure 4, MHA Weather, SFF Weather, SFF Weather Hourly, SFF Weather Daily]
